# Supplementary material for: Grouping of chemicals for safety assessment: the importance of toxicokinetic properties of salicylate esters
Source: Arch Toxicol. 2025 Jan 4;99(3):995–1010. doi: 10.1007/s00204-024-03935-8 (PMC11821685; doi:10.1007/s00204-024-03935-8)
Supplement: Supplementary file 1 — Supplementary file1 (XLSX 24 KB) [file 204_2024_3935_MOESM1_ESM.xlsx]

## Sheet: Supplementary Table 1
Supplementary Table 1. Measured and predicted values for skin penetration. Measured data are cited from the literature or are new data generated and described in this manuscript. A summaries of the new data are shown in Supplementary Table 1B.
Substance name	CAS number	LogP (EpiSuIte-calculated KOWIN v1.67 or experimental *)	Measured in vitro values (epidermis+dermis+RF)			Absorption prediction using Global Model (dose = 1%)		Absorption prediction using Local Model	Value used in grouping
			Mean % of applied dose absorbed	SD	Reference	% in epidermis+dermis+RF after 24h [values in brackets are out of applicability domain - default value used]	Quality of prediction	% of dose absorbed [values in red are out of applicability domain - default value used]	Model	Value
(2E)-3-METHYLHEX-2-EN-1-YL 2-HYDROXYBENZOATE	610271-60-8	5.39				3.6	Good	2.5	Global	3.6		References
(4Z)-HEPT-4-EN-2-YL SALICYLATE	873888-84-7	5.00*	1.76	1.37	New data: Suppl. Table 1B	6	Good	3.9	Measured	1.76		Joshi K., Green D. M., Jones A. C., Davies S. E., Stocks S. G., Bartlett A. P., Api AM (2024). In vitro human skin absorption of ethyl salicylate, pentyl salicylate, and (Z)-3-hexenyl salicylate from topical formulations: Effects on permeation and distribution. Toxicol In Vitro. Manuscript submitted for publication
1,3-DIMETHYL-3-BUTENYL SALICYLATE	80118-10-1	4.91				6.5	Good	4.1	Global	6.5		SCCS (2023). (Scientific Committee on Consumer Safety), Opinion on Benzyl Salicylate (CAS No. 118-58-1, EC No. 204-262-9), preliminary version of 6-7 June 2023, final version of 26 October 2023, SCCS/1656/23.
2-ISOPENTENYL SALICYLATE	68555-58-8	4.49*				11	Good	5.5	Global	11		SCCS. (2020). (Scientific Committee on Consumer Safety), Opinion on homosalate (CAS No 118-56-9, EC No 204-260-8), preliminary version of 27-28 October 2020, final version of 24-25 June 2021, SCCS/1622/20.
2-METHYLBUTYL SALICYLATE	51115-63-0	4.40*				12.1	Good	5.8	Global	12.1		SCCS. (2021). (Scientific Committee on Consumer Safety), Opinion on methyl salicylate (methyl 2-hydroxybenzoate), preliminary version of 24-25 June, final version of 26-27 October 2021, SCCS/1633/21.
ACETAMINOSALOL	118-57-0	2.93				17	Good	15	Global	17		Symrise (2019). Submitted to regulators in a safety dossier.
ACETYLSALICYLIC ACID	50-78-2	1.19*				10	Medium (Extrapolation out of applicability domaine : Ionisable chemical with LogP > 0.81)	50	Local Default	50
AMYL SALICYLATE	2050-08-0	4.50*	4.43	1.65	Joshi et al., 2024	10.8	Good	5.4	Measured	4.43
BENZYL SALICYLATE	118-58-1	4.00*	9.01	1.46	SCCS, 2023	15.9	Good	7.5	Measured	9.01
BUTYL SALICYLATE	2052-14-4	4.63*				9.2	Good	5	Global	9.2
BUTYLOCTYL SALICYLATE	190085-41-7	7.93	0.871	0.343	New data: Suppl. Table 1B	0.3	Medium (Extrapolation out of applicability domaine : LogD > 6.3)	1.7	Measured	0.871
CAPRYLOYL SALICYLIC ACID	70424-62-3	4.08				35.7	Medium (Extrapolation out of applicability domaine : Ionisable chemical with LogP > 0.81)	7.1	Global	35.7
CIS-3-HEXENYL SALICYLATE	65405-77-8	4.60*	7.28	1.8	Joshi et al., 2024	9.5	Good	5.1	Measured	7.28
CYCLOHEXYL SALICYLATE	25485-88-5	4.70*	6.49	2.72	New data: Suppl. Table 1B	8.4	Good	4.8	Measured	6.49
DIPROPYLENE GLYCOL SALICYLATE	68683-31-8	2.19				34.1	Good	50	Local Default	50
ETHYL SALICYLATE	118-61-6	3.07*	12	3.3	Joshi et al., 2024	10	Good	14	Measured	12
ETHYLHEXYL SALICYLATE	118-60-5	6.00*	1.82	1.5	Symrise, 2019	1.8	Good	2	Measured	1.82
GALACTOSYL SALICYLATE	1261353-24-5	0.21				27.5	Good	50	Local Default	50
GLYCOL SALICYLATE	87-28-5	1.63	51.1	16.5	New data: Suppl. Table 1B	77.4	Good	50	Measured	51.1
HEXYL SALICYLATE	6259-76-3	5.50*				2.9	Good	2.8	Global	2.9
HEXYLDODECYL SALICYLATE	220778-06-3	10.88				1	Medium (Extrapolation out of applicability domaine : LogD > 6.3)	1.7	Local	1.7
HOMOSALATE	118-56-9	6.27*	0.97 3.86	0.83 1.43	SCCS, 2020	1.4	Good	1.7	Measured	3.83
ISOAMYL SALICYLATE	87-20-7	4.78*	4.31	1.62	Symrise, 2019	7.6	Good	4.5	Measured	4.31
ISOBUTYL SALICYLATE	87-19-4	4.09*				17.8	Good	7.1	Global	17.8
ISOCETYL SALICYLATE	85252-25-1	9.9				1	Medium (Extrapolation out of applicability domaine : LogD > 6.3)	1.7	Local	1.7
ISODECYL SALICYLATE	85252-25-1	6.95				0.7	Medium (Extrapolation out of applicability domaine : LogD > 6.3)	1.7	Local	1.7
ISOPROPOXYETHYL SALICYLATE	79915-74-5	3.24	12	3.31	New data: Suppl. Table 1B	24.7	Good	12	Measured	12
ISOPROPYL SALICYLATE	607-85-2	3.51				26.8	Good	10	Global	26.8
ISOPROPYLBENZYL SALICYLATE	94134-93-7	5.77				2.8	Good	2.4	Global	2.8
ISOTRIDECYL SALICYLATE	1863871-63-9	8.42	1.78	1.18	New data: Suppl. Table 1B	0.2	Medium (Extrapolation out of applicability domaine : LogD > 6.3)	1.7	Measured	1.78
MENTHYL SALICYLATE	89-46-3	6.62				1.1	Medium (Extrapolation out of applicability domaine : LogD > 6.3)	1.7	Local	1.7
METHYL SALICYLATE	119-36-8	2.6	20.21	3.8	Symrise, 2019	24.1	Good	19	Measured	20.21
MYRISTYL SALICYLATE	19666-17-2	8.99				0.1	Medium (Extrapolation out of applicability domaine : LogD > 6.3)	1.7	Local	1.7
OXYDIPROPYLENE DISALICYLATE	55940-73-3	5.43				4.2		3	Global	4.2
P-CRESYL SALICYLATE	607-88-5	4.37				11.9	Good	5.9	Global	11.9
PHENETHYL SALICYLATE	87-22-9	4.8	3.29	1.89	Symrise, 2019	7.5	Good	4.5	Measured	3.29
PHENYL SALICYLATE	118-55-8	3.82				19.7	Good	8.5	Global	19.7
POLYPROPYLENE GLYCOL (2) MONOSALICYLATE	68683-31-8	2.19				26.5	Good	50	Local Default	50
PROPYL SALICYLATE	607-90-9	3.59				30.3	Good	9.9	Global	30.3
TRANS-2-HEXENYL SALICYLATE	68133-77-7	4.84				7.1	Good	4.3	Global	7.1
TRIDECYL SALICYLATE	19666-16-1	8.5				0.2	Medium (Extrapolation out of applicability domaine : LogD > 6.3)	1.7	Local	1.7
