# Supplementary material for: Grouping of chemicals for safety assessment: the importance of toxicokinetic properties of salicylate esters
Source: Arch Toxicol. 2025 Jan 4;99(3):995–1010. doi: 10.1007/s00204-024-03935-8 (PMC11821685; doi:10.1007/s00204-024-03935-8)
Supplement: Supplementary file 2 — Supplementary file2 (XLSX 22 KB) [file 204_2024_3935_MOESM2_ESM.xlsx]

## Sheet: Supplementary Table 2
Supplementary Table 2. Summary of measured values for skin penetration and volatility of isopropoxyethyl salicylate, glycol salicylate, cyclohexyl salicylate, (4Z)-hept-4-en-2-yl salicylate), butyloctyl salicylate and Isotridecyl salicylate.
0.5% Isopropoxyethyl Salicylate							0.5% Cyclohexyl Salicylate						0.5% (4Z)-Hept-4-en-2-yl Salicylate						1% Butyloctyl Salicylate						1% Glycol Salicylate						0.1% Isotridecyl Salicylate
Skin absorption						Skin absorption						Skin absorption						Skin absorption						Skin absorption						Skin absorption
Concentration (%)	0.52					Concentration (%)	0.52					Concentration (%)	0.481					Concentration (%)	1.03					Concentration (%)	1.01					Concentration (%)	0.097
Number of cells	12					Number of cells	12					Number of cells	12					Number of cells	12					Number of cells	12					Number of cells	11
Mean % of applied dose	Mean	SD				Mean % of applied dose	Mean	SD				% of applied dose	Mean	SD				Mean % of applied dose	Mean	SD				Mean % of applied dose	Mean	SD				Mean % of applied dose	Mean	SD
Donor chamber	1.15	1.08				Donor chamber	3.29	1.82				Donor chamber	1.28	0.84				Donor chamber	1.23	1.14				Donor chamber	0.557	0.349				Donor chamber	1.33	1.21
Terminal skin wash	51.5	6.83				Terminal skin wash	61.6	7.91				Terminal skin wash	43.5	8.17				Terminal skin wash	101	6.7				Terminal skin wash	16.2	10.5				Terminal skin wash	98.6	6.53
Tape strip 1	1.05	2.66				Tape strip 1	0.809	0.984				Tape strip 1	0.411	0.303				Tape strip 1	0.691	0.568				Tape strip 1	0.021	0.045				Tape strip 1	0.837	0.674
Tape strip 2	0.186	0.167				Tape strip 2	0.384	0.294				Tape strip 2	0.255	0.154				Tape strip 2	0.349	0.216				Tape strip 2	0.01	0.019				Tape strip 2	0.508	0.536
Tape strip 3	0.186	0.175				Tape strip 3	0.401	0.395				Tape strip 3	0.219	0.11				Tape strip 3	0.264	0.127				Tape strip 3	0.017	0.058				Tape strip 3	0.372	0.254
Tape strip 4	0.252	0.239				Tape strip 4	0.232	0.265				Tape strip 4	0.143	0.066				Tape strip 4	0.234	0.157				Tape strip 4	<LOD	-				Tape strip 4	0.298	0.262
Tape strip 5	0.203	0.117				Tape strip 5	0.164	0.166				Tape strip 5	0.122	0.063				Tape strip 5	0.167	0.127				Tape strip 5	<LOD	-				Tape strip 5	0.218	0.142
Tape strip 6 - 10	0.466	0.315				Tape strip 6 - 10	1.13	1.89				Tape strip 6 - 10	0.341	0.175				Tape strip 6 - 10	0.547	0.379				Tape strip 6 - 10	0.021	0.061				Tape strip 6 - 10	0.584	0.458
Tape strip 11 - 15	0.179	0.107				Tape strip 11 - 15	0.287	0.246				Tape strip 11 - 15	0.13	0.104				Tape strip 11 - 15	0.279	0.211				Tape strip 11 - 15	0.0007	0.002				Tape strip 11 - 15	0.349	0.262
Tape strip 16 - 20	0.275	0.31				Tape strip 16 - 20	0.164	0.196				Tape strip 16 - 20	0.115	0.107				Tape strip 16 - 20	0.126	0.026				Tape strip 16 - 20	<LOD	-				Tape strip 16 - 20	0.188	0.164
Flange	1.33	0.511				Flange	1.48	0.647				Flange	0.692	0.391				Flange	1.25	0.786				Flange	0.636	0.546				Flange	2.01	0.986
Remaining epidermis	1.02	1.53				Remaining epidermis	1.79	0.839				Remaining epidermis	0.549	0.316				Remaining epidermis	0.66	0.291				Remaining epidermis	0.552	0.27				Remaining epidermis	1.25	0.735
Dermis	1.34	0.428				Dermis	2.15	1.49				Dermis	0.616	0.986				Dermis	0.031	0.029				Dermis	1.75	0.564				Dermis	0.229	0.378
Receptor chamber and grid	0.406	0.299				Receptor chamber and grid	0.107	0.15				Receptor chamber and grid	0.059	0.098				Receptor chamber and grid	0.145	0.135				Receptor chamber and grid	0.181	0.273				Receptor chamber and grid	0.255	0.206
Receptor fluid at 24 hours	9.27	3.08				Receptor fluid at 24 hours	2.44	1.1				Receptor fluid at 24 hours	0.532	0.343				Receptor fluid at 24 hours	0.034	0.02				Receptor fluid at 24 hours	48.6	16.8				Receptor fluid at 24 hours	0.05	0.044
Total recovered	68.1	7.22				Total recovered	76.1	7.73				Total recovered	48.7	7.26				Total recovered	106	6.19				Total recovered	68.5	7.82				Total recovered	107	4.69
Total absorbed dose	12	3.31				Total absorbed dose	6.49	2.72				Total absorbed dose	1.76	1.37				Total absorbed dose	0.871	0.343				Total absorbed dose	51.1	16.5				Total absorbed dose	1.78	1.18
Volatility
	Mean % recovered from each compartment						Mean % recovered from each compartment						Mean % recovered from each compartment						Mean % recovered from each compartment						Mean % recovered from each compartment						Mean % recovered from each compartment
	Slide and donor (& film)	Carbon Filter(s)	Total				Slide and donor (& film)	Carbon Filter(s)	Total				Slide and donor (& film)	Carbon Filter(s)	Total				Slide and donor (& film)	Carbon Filter(s)	Total				Slide and donor (& film)	Carbon Filter(s)	Total				Slide and donor (& film)	Carbon Filter(s)	Total
Unoccluded cells	69.1	Not applicable	69.1			Unoccluded cells	76.8	Not applicable	76.8			Unoccluded cells	78.1	Not applicable	78.1			Unoccluded cells	103	Not applicable	103			Unoccluded cells	51.6	Not applicable	51.6			Unoccluded cells	97	Not applicable	97
Occluded cells	92.3	Not applicable	92.3			Occluded cells	102	Not applicable	102			Occluded cells	95.8	Not applicable	95.8			Occluded cells	106	Not applicable	106			Occluded cells	92.6	Not applicable	92.6			Occluded cells	96.7	Not applicable	96.7
Cells with one carbon filter	74.1	27.4	102			Cells with one carbon filter	84.6	18.3	103			Cells with one carbon filter	81.2	16.9	98.1			Cells with one carbon filter	104	0.27	105			Cells with one carbon filter	88.4	8.9	97.3			Cells with one carbon filter	97.6	0.292	97.9
Cells with three carbon filters	75.4	17.9	93.3			Cells with three carbon filters	85.8	16.1	102			Cells with three carbon filters	83.7	14.3	98			Cells with three carbon filters	104	0.373	104			Cells with three carbon filters	89.4	5.14	94.5			Cells with three carbon filters	98.3	0.111	98.4
The potential volatility of the test chemical was assessed in diffusion cells left unoccluded, occluded or semi-occluded with a single carbon filter or with three carbon filters. When the diffusion cells were left unoccluded, the total recovery of 69.1% was similar to that in the in vitro dermal penetration study. When the diffusion cells were occluded, the total recovery was increased to 92.3%. …						The potential volatility of the test chemical was assessed in diffusion cells left unoccluded, occluded or semi-occluded with a single carbon filter or with three carbon filters. When the diffusion cells were left unoccluded, the total recovery of 76.8% was similar to that in the in vitro dermal penetration study. When the diffusion cells were occluded, the total recovery was increased to 102%. I…						The potential volatility of the test chemical was assessed in diffusion cells left unoccluded, occluded or semi-occluded with a single carbon filter or with three carbon filters. When the diffusion cells were left unoccluded, the total recovery of 78.1% was higher than in the in vitro dermal penetration study. When the diffusion cells were occluded, the total recovery was increased to 95.8%. In p…						The potential volatility of the test chemical was assessed in diffusion cells left unoccluded, occluded or semi-occluded with a single carbon filter or with three carbon filters. In all condiction, the total recovery was similar to that in the in vitro dermal penetration study - and all were within the accepted range of 90-110%.						The potential volatility of the test chemical was assessed in diffusion cells left unoccluded, occluded or semi-occluded with a single carbon filter or with three carbon filters. When the diffusion cells were left unoccluded, the total recovery of 51.6% was slightly lower than in the in vitro dermal penetration study. When the diffusion cells were occluded, the total recovery was increased to 92.…						The potential volatility of the test chemical was assessed in diffusion cells left unoccluded, occluded or semi-occluded with a single carbon filter or with three carbon filters. In all condiction, the total recovery was similar to that in the in vitro dermal penetration study - and all were within the accepted range of 90-110%.
