# Supplementary material for: Grouping of chemicals for safety assessment: the importance of toxicokinetic properties of salicylate esters
Source: Arch Toxicol. 2025 Jan 4;99(3):995–1010. doi: 10.1007/s00204-024-03935-8 (PMC11821685; doi:10.1007/s00204-024-03935-8)
Supplement: Supplementary file 3 — Supplementary file3 (XLSX 97 KB) [file 204_2024_3935_MOESM3_ESM.xlsx]

## Sheet: Supplementary Table 3
Supplementary Table 3. Structures, physicochemical properties and predicted metabolism factors for all substances. Values were predicted using only in silico values for fraction unbound (fup) and intrinsic clearance (CLint) or using measured values of CLint from incubations with liver S9. VMF values are from Najjar et al., Arch Toxicol. 2024 Jul;98(7):2199-2211.
Substance structure	Substance name	CAS number	MW	LogP (EpiSuIte-calculated KOWIN v1.67 or experimental *)	pKa (calc ACD/pKa v.12.02)	Solubility (mg/L) (EpiSuIte-calculated KOWIN v1.67 or experimental *)	Vapour pressure in mm Hg (EpiSuIte-calculated KOWIN v1.67 or experimental *)	Metabolism Factor (% metabolized in 24 h)
								In silico Only	In vitro CLint using S9 + in silico fup	MF value used in grouping
	(2E)-3-METHYLHEX-2-EN-1-YL 2-HYDROXYBENZOATE	610271-60-8	234.291	5.39	8.1	2.728	1.09e-05	27	ND	27
	(4Z)-HEPT-4-EN-2-YL SALICYLATE	873888-84-7	234.291	5 *	8.1	1 *	1.44e-05	28.1835	83.4121	83
	1,3-DIMETHYL-3-BUTENYL SALICYLATE	80118-10-1	220.27	4.91 *	8.07	8.437 *	7.32e-05	34.406	96.2659	96
	2-ISOPENTENYL SALICYLATE	68555-58-8	206.238	4.49 *	8.1	7.51 *	7.4e-05	36.875	94.0084	94
	2-METHYLBUTYL SALICYLATE	51115-63-0	208.254	4.4 *	8.2	5.5 *	0.000131	30.5397	97.4788	97
	ACETAMINOSALOL	118-57-0	271.268	2.93	7.9	827.5	7.49e-10	53.1019	100	100
	ACETYLSALICYLIC ACID	50-78-2	180.157	1.19 *	3.5	5295	0.0000252 *	100	ND	100
	AMYL SALICYLATE	2050-08-0	208.254	4.5 *	8.2	5.5 *	0.000842	28.1457	94.21	94
	BENZYL SALICYLATE	118-58-1	228.243	4 *	8.1	8.8 *	1.8e-05	42.2175	96.7154	97
	BUTYL SALICYLATE	2052-14-4	194.227	4.63 *	8.2	19.78	0.0033	35.5799	94.5154	95
	BUTYLOCTYL SALICYLATE	190085-41-7	306.44	7.93	8.1	0.0072	2.31e-07	58.6455	65.7398	66
	CAPRYLOYL SALICYLIC ACID	70424-62-3	264.32	4.08	3	6.51	1.08e-06	98	ND	98
	CIS-3-HEXENYL SALICYLATE	65405-77-8	220.264	4.6	8.1	5	1.95e-05	29.5416	96.2416	96
	CYCLOHEXYL SALICYLATE	25485-88-5	220.264	4.7 *	8.1	5.3 *	1.57e-05	29.3098	91.0583	91
	DIPROPYLENE GLYCOL SALICYLATE	68683-31-8	254.28	2.19	5.92	3709	1.79e-07	88.8	ND	89
	ETHYL SALICYLATE	118-61-6	166.174	3.07 *	9.9	249 *	0.0843 *	84.6071	100	100
	ETHYLHEXYL SALICYLATE	118-60-5	250.333	6 *	8.1	0.5 *	7.13e-06	31.2197	81.9719	46	In vivo value taken
	GALACTOSYL SALICYLATE	1261353-24-5	300.261	0.21	12.4	30680	5.18e-13	100	ND	100
	GLYCOL SALICYLATE	87-28-5	182.173	1.63	8	26810	2.16e-05	99.9978	100	100
	HEXYL SALICYLATE	6259-76-3	222.29	5.5 *	8.1	6.084	2.44e-05	27.7272	92.6579	93
	HEXYLDODECYL SALICYLATE	220778-06-3	390.61	10.88	8.1	6.817e-06	1.08e-09	49	ND	49
	HOMOSALATE	118-56-9	262.344	6.27 *	8.1	0.4 *	2.79e-06	42.6182	80.8017	44	In vivo value taken
	ISOAMYL SALICYLATE	87-20-7	208.254	4.78 *	8.2	6.3 *	0.000651	31.9363	93.5469	94
	ISOBUTYL SALICYLATE	87-19-4	194.227	4.09 *	8.1	19.5 *	0.00601	43.2114	96.7613	97
	ISOCETYL SALICYLATE	85252-25-1	362.546	9.9	8.2	6.987e-05	1.74e-07	56	ND	56
	ISODECYL SALICYLATE	85252-25-1	278.387	6.95	8.1	0.07222	1.19e-05	61.8354	59.7893	60
	ISOPROPOXYETHYL SALICYLATE	79915-74-5	224.26	3.24	8.05	213.3	4.17e-05	57.0941	99.9756	100
	ISOPROPYL SALICYLATE	607-85-2	180.2	3.51	8.4	209.1	0.00955	62	ND	62
	ISOPROPYLBENZYL SALICYLATE	94134-93-7	270.323	5.77	8.1	0.8213	3.87e-07	38.0937	87.7923	88
	ISOTRIDECYL SALICYLATE	1863871-63-9	320	8.42	8.1	-	-	66.1436	51.0004	66
	MENTHYL SALICYLATE	89-46-3	276.371	6.62	8.1	0.1427	1.31e-05	34.371	84.22	84
	METHYL SALICYLATE	119-36-8	152.147	2.6	9.8	1875	0.0343 *	98.9382	100	100
	MYRISTYL SALICYLATE	19666-17-2	334.493	8.99	8.1	0.000616	2.06e-08	61	ND	61
	OXYDIPROPYLENE DISALICYLATE	55940-73-3	374	5.43	7.7	0.3885	1.31e-10	11	ND	11
	P-CRESYL SALICYLATE	607-88-5	228.243	4.37	7.9	22.02	3.12e-06	19.9001	96.9647	97
	PHENETHYL SALICYLATE	87-22-9	242.27	4.8	8.1	7.856	1.39e-06	36.2588	97.986	98
	PHENYL SALICYLATE	118-55-8	214.217	3.82	8.7	76.7	4.63e-06	28.7825	99.1607	99
	POLYPROPYLENE GLYCOL (2) MONOSALICYLATE	68683-31-8	254.279	3.59	8	6384	1.79e-07	90	ND	90
	PROPYL SALICYLATE	607-90-9	180.2	2.19	8.2	118.8	0.0041	56	ND	56
	TRANS-2-HEXENYL SALICYLATE	68133-77-7	220.264	4.84	8	9.518	1.95e-05	29	ND	29
	TRIDECYL SALICYLATE	19666-16-1	320.466	8.5	8.1	0.001961	5.13e-08	64	ND	64
