# Supplementary material for: Grouping of chemicals for safety assessment: the importance of toxicokinetic properties of salicylate esters
Source: Arch Toxicol. 2025 Jan 4;99(3):995–1010. doi: 10.1007/s00204-024-03935-8 (PMC11821685; doi:10.1007/s00204-024-03935-8)
Supplement: Supplementary file 4 — Supplementary file4 (XLSX 21 KB) [file 204_2024_3935_MOESM4_ESM.xlsx]

## Sheet: Supplemetary Table 4
Supplementary Table 4. Substance grouping. Each substance was given a number (used for Figure 8). The grouping was done according to the skin absorption and MF values.
Code in Figure 8	Substance	Structural features	Skin absorption (% Applied dose)	MF	Group number		Grouping
28	OXYDIPROPYLENE DISALICYLATE	Diester	4.2	11	1		Extent of skin penetration: 0-10%, 10-40% and >40% of the applied dose absorbed
36	(2E)-3-METHYLHEX-2-EN-1-YL 2-HYDROXYBENZOATE	Unsaturated Aliphatic, branched-chain	3.6	27	1		MF: % of parent ester converted to salicylic acid: 0-40%, 40-80% and >80% converted in 24 h
41	TRANS-2-HEXENYL SALICYLATE	Unsaturated Aliphatic, straight chain	7.1	29	1
2	BUTYLOCTYL SALICYLATE	Aliphatic, branched-chain	0.871	66	4
4	ETHYLHEXYL SALICYLATE	Aliphatic, branched-chain	1.82	46	4
5	HEXYLDODECYL SALICYLATE	Aliphatic, branched-chain	1.7	49	4
6	HOMOSALATE	Aliphatic, branched-chain	3.86	44	4
9	ISOCETYL SALICYLATE	Aliphatic, branched-chain	1.7	56	4
10	ISODECYL SALICYLATE	Aliphatic, branched-chain	1.7	60	4
12	ISOTRIDECYL SALICYLATE	Aliphatic, branched-chain	1.78	66	4
20	MYRISTYL SALICYLATE	Aliphatic, straight-chain	1.7	61	4
22	TRIDECYL SALICYLATE	Aliphatic, straight-chain	1.7	64	4
11	ISOPROPYL SALICYLATE	Aliphatic, branched-chain	26.8	62	5
21	PROPYL SALICYLATE	Aliphatic, straight-chain	30.3	56	5
3	CYCLOHEXYL SALICYLATE	Aliphatic, branched-chain	6.49	91	7
7	ISOAMYL SALICYLATE	Aliphatic, branched-chain	4.31	94	7
13	MENTHYL SALICYLATE	Aliphatic, branched-chain	1.7	84	7
15	AMYL SALICYLATE	Aliphatic, straight-chain	4.43	94	7
16	BUTYL SALICYLATE	Aliphatic, straight-chain	9.2	95	7
18	HEXYL SALICYLATE	Aliphatic, straight-chain	2.9	93	7
23	BENZYL SALICYLATE	Aromatic	9.01	97	7
24	ISOPROPYLBENZYL SALICYLATE	Aromatic	2.8	88	7
27	PHENETHYL SALICYLATE	Aromatic	3.29	98	7
37	(4Z)-HEPT-4-EN-2-YL SALICYLATE	Unsaturated Aliphatic, branched-chain	1.76	83	7
38	1,3-DIMETHYL-3-BUTENYL SALICYLATE	Unsaturated Aliphatic, branched-chain	6.5	96	7
40	CIS-3-HEXENYL SALICYLATE	Unsaturated Aliphatic, straight chain	7.28	96	7
1	2-METHYLBUTYL SALICYLATE	Aliphatic, branched-chain	12	97	8
8	ISOBUTYL SALICYLATE	Aliphatic, branched-chain	17.8	97	8
14	ACETAMINOSALOL	Aromatic, Amide	17.3	100	8
17	ETHYL SALICYLATE	Aliphatic, straight-chain	12	100	8
19	METHYL SALICYLATE	Aliphatic, straight-chain	20.21	100	8
25	P-CRESYL SALICYLATE	Aromatic	11.9	97	8
26	PHENYL SALICYLATE	Aromatic	19.7	99	8
30	CAPRYLOYL SALICYLIC ACID	Aliphatic, carboxylic Acid	35.7	98	8
34	ISOPROPOXYETHYL SALICYLATE	Non aliphatic	12	100	8
39	2-ISOPENTENYL SALICYLATE	Unsaturated Aliphatic, branched-chain	11	94	8
29	ACETYLSALICYLIC ACID	Aliphatic, carboxylic Acid	50	100	9
31	DIPROPYLENE GLYCOL SALICYLATE	Non aliphatic	50	89	9
32	GALACTOSYL SALICYLATE	Non aliphatic	50	100	9
33	GLYCOL SALICYLATE	Non aliphatic	51.1	100	9
35	POLYPROPYLENE GLYCOL MONOSALICYLATE	Non aliphatic	50	90	9
